# Supplementary material for: Hyperuricaemia Does Not Interfere with Aortopathy in a Murine Model of Marfan Syndrome
Source: Int J Mol Sci. 2023 Jul 10;24(14):11293. doi: 10.3390/ijms241411293 (PMC10379183; doi:10.3390/ijms241411293)
Supplement: Supplementary file 1 [file ijms-24-11293-s001.zip]

Archive with 1 entries (1 files):
- ijms-2441887-supplementary.pdf
